# Supplementary material for: Molecular mechanism of central nervous system repair by the Drosophila NG2 homologue kon-tiki
Source: J Cell Biol. 2016 Aug 29;214(5):587–601. doi: 10.1083/jcb.201603054 (PMC5004445; doi:10.1083/jcb.201603054)
Supplement: Table S1 (Excel file) [file JCB_201603054_TableS1.xlsx]

## Sheet: Sheet1
Table S1. Statistical analysis details
FIGURE	DATA	GENOTYPE OR EXPERIMENT	SAMPLE TYPE & N	DESCRIPTIVE STATISTICS	NORMALITY TESTS			COMPARISON	HOMOGENEITY OF VARIANCE	TEST	DF & TEST VALUE	p VALUE	MULTIPLE COMPARISONS & CORRECTION
Fig. 1h: Kon developmental profile		Genotype	Number of replicates	Mean±Std. Error/ SD	Kurtosis & Skewness
qPCR measurments of Kon mRNA levels through development in Oregon R (embryo.L2.L3.pupae.adults head)		Oregon R-Embryo	3	1 ± 0/0
		Oregon R-Larva 2	3	0.580± 0.0.165/0.286
		Oregon R-Larva 3	3	0.773 ± 0.154/0.266
		Oregon R-Pupae	3	2.040± 0.308/0.533
		Oregon R-Adult head	3	1.640± 0.385/0.667
Fig. 1i: Kon RNAi in Larval CNS		Genotype	Number of replicates	Mean±Std. Error/ SD	Kurtosis & Skewness					One way ANOVA			Post-hoc Sidaks	Significant?	Summary
qPCR measurments of Kon mRNA levels after Kon RNAi (106680) in the CNS of L3 CNS		OregonR x KonRNAi 106680	3	1 ± 0								p=0.0194
		repoGal4> UAS-konRNAi106680	3	0.457 ± 0.067/0.116	1674			Oregon x UAS-konRNAi106680 vs repoGal4-UASkonRNAi106680					OregonR KonRNAi 106680 vs. RepoGal4> KonRNAi 106680	Yes	*
		elavGal4> UAS-konRNAi106680	3	0.687± 0.0914/0.158	0.9868			Oregon x UAS-konRNAi106680 vs elavGal4-UASkonRNAi106680					Oregon x UAS-konRNAi106680 vs elavGal4-UASkonRNAi106680	No	ns
Fig. 2 a: No. Repo+ cells LOF of kon		Genotype	Number of VNCs	Mean±Std. Error/ SD	Skewness ± Std. Error	Kurtosis ± Std. Error	Kurtosis & Skewness			Kruskal-Wallis			post-hoc Dunn test to fixed control	Significant?	Summary
No. RepoCells in abdominal VNC. T3 Exit glia was use as landmark to delimitate the abdominal area (T3exit glia landmark). UAS-KonRNAi with different drivers. Counted with DeadEasy-Larval-Glia (less repo>konRNAi. counted with ImageJ-CellCounter )		yw x UAS-konRNAi106680	8	423.125 ± 9.947/ 28.135	-0.064 ± 0.752	0.394 ± 1.481	normal	All together			Chi-square 16.109	p= 0.001	yw x UAS-konRNAi106680 vs repoGal4-UASkonRNAi106680	Yes	**
		repoGal4>UAS-konRNAi106680	8	195 ± 36.547/ 103.37	1.51 ± 0.752	3.406 ± 1.481	not normal				df=3		yw x UAS-konRNAi106680 vs elavGal4-UASkonRNAi106680	No	ns
		elavGal4>UAS-konRNAi106680	9	416 ± 10.256/ 30.769	0.371 ± 0.717	-1.359 ± 1.400	normal				Asymp. Sig.= 0.001		yw x UAS-konRNAi106680 vs alrmGal4-UASkonRNAi106680	No	ns
		alrmGal4>UAS-konRNAi106680	9	449.333 ± 14.545/ 43.635	0.313 ± 0.717	-1.020 ± 1.400	normal
Fig. 2b: No. Repo+ cells in GOF of kon		Genotype			Skewness ± Std. Error	Kurtosis ± Std. Error	Kurtosis & Skewness			Mann-Whitney				Significant?	Summary
No. RepoCells in abdominal VNC (T3exit glia landmark). Counted with DeadEasy-Larval-Glia		yw	6	363.167 ± 7.661/18.766	1.766 ± 0.845	3.721 ± 1.741	not normal	All together		U (Mann-Whitney)=17	Z= -2.546	p= 0.009		yes	**
		repoG4>UAS-kon FL1-4	19	404.474 ± 8.807/38.389	-0.617 ± 0.524	1.576 ± 1.014	normal			W(Wilcoxon)= 38	Asymp. Sig(bilateral)=0.011 Exact. Sig[2*Unilateral Sig.=0.009
Fig. 2c: No. histone-YFP+ cells in GOF of kon		Genotype	Number of VNCs	Mean±Std. Error/ SD	Skewness ± Std. Error	Kurtosis ± Std. Error	Kurtosis & Skewness		Levene's test	Student t-test				Significant?	Summary
No. RepoG4>histoneYFP cells in abdominal VNC (T3exit glia landmark). Counted with DeadEasy-Larval-Glia		repoG4>UAS-histone-YFP	11	253.727 ± 4.161/13.799	0.620 ± 0.661	-0.90 ± 1.279	normal	All together	0.078		df= 25 / t= -4.944	p= 0		yes	***
		repoG4>UAS-konFL1-2, UAS-histone-YFP	16	299.875 ± 7.158/ 28.631	-0.783 ± 0.564	1.064 ± 1.091	normal				Sig. (2-tailed)= 0.000
Fig. 2 d: No. Repo+ cells in GOF of kon in larval stages			Number of VNCs	Mean±Std. Error/ SD	Skewness ± Std. Error	Kurtosis ± Std. Error	Kurtosis & Skewness		Levene's test	One Way ANOVA			post-hoc Dunnett	Significant?	Summary
No. RepoCells in abdominal VNC (T3exit glia landmark). No. cells counted with DeadEasy-Larval-Glia. GOF of kon only in laral stages. 44-48hrs at 18ºC (embryogenesis) then at 30ºC 68-70 hrs. Equivalent to 96-98hAEL at 25ºC.		yw x UAS-kon FL1-2	6	379.167 ± 21.632/ 52.988	-1.339 ± 0.845	1.855 ± 1.741	normal	All together	0.239		df Between gropus = 3 / df Within gropus= 27	p= 0.006	yw x UAS-kon FL1-2 vs repoG4, TubG80ts> UAS-kon FL1-2. sig=0.136
		repoG4, TubG80ts> UAS-kon FL1-2	6	426.167 ± 18.892/ 46.275	0.801 ± 0.845	-0.316 ± 1.741	normal				df Total=30		yw x UAS-kon FL1-2 vs elavG4, TubG80ts> UAS-kon FL1-2. sig=0.007	yes	**
		elavG4, TubG80ts> UAS-kon FL1-2	10	449.3 ± 7.591/ 24.005	0.505 ± 0.687	-0.194 ± 1.334	normal				f= 5.164		yw x UAS-kon FL1-2 vs alrmG4, TubG80ts> UAS-kon FL1-2. sig=0. 003	yes	**
		alrmG4, TubG80ts> UAS-kon FL1-2	9	458.889 ± 14.882/ 44.647	0.296 ± 0.717	-0.706 ± 1.400	normal				Sig. = 0.006
Fig. 2e: No. Ebony in GOF of kon		Genotype	Number of VNCs	Mean±Std. Error/ SD	Skewness ± Std. Error	Kurtosis ± Std. Error	Kurtosis & Skewness		Levene's test	Student t-test				Significant?	Summary
No Ebony+ cells in abdominal VNC (T3 exit glia landmark). Counted with ImageJ-CellCounter		yw	14	65 ± 1.124/ 4.206	-0.029 ± 0.597	-1.274 ± 1.154	normal	All together	0.074		df= 36 / t= -11.134	p= 0		yes	***
		repoG4>UAS-kon FL1-4	24	86.667 ± 1.329/ 6.512	-0.700 ± 0.472	-0.056 ± 0.918	normal				Sig.(2-tailed)= 0.000
Fig. 2f: No. Ebony+ BrdU+ cells in GOF of kon		Genotype		Mean±Std. Error/ SD	Skewness ± Std. Error	Kurtosis ± Std. Error	Kurtosis & Skewness		Levene's test	Welch ANOVA			post-hoc Games-Howel test to fixed control	Significant?	Summary
No Ebony+BrdU+ cells in abdominal VNC (T3 exit glia landmark). Counted with ImageJ-CellCounter		yw x UAS-kon FL1-2	9	7 ± 1.453/ 4.359	0.920 ± 0.717	1.534± 1.400	normal	All together	0.004		df Between gropus = 3 / df Within gropus= 32 / df Total= 35	p= 0.043		yes	*
		repoG4, TubG80ts> UAS-kon FL1-2	9	13.111 ± 3.649/ 10.948	0.432 ± 0.597	-1.293 ± 1.154	normal				f= 21.381		yw x UAS-kon FL1-2 vs repoG4> UAS-kon FL1-2. sig.= 0.244
		elavG4, TubG80ts> UAS-kon FL1-2	6	13.333 ± 2.417/5.921	-0.138 ± 0.845	-1.451 ± 1.741	normal				Sig.= 0.087		yw x UAS-kon FL1-2 vs elavG4> UAS-kon FL1-2. sig.= 0.186
		alrmG4, TubG80ts> UAS-kon FL1-2	7	18.286 ± 4.051/ 10.719	0.244 ± 0.794	-1.782 ± 1.587	normal				welch Sig.= 0.043		yw x UAS-kon FL1-2 vs alrmG4> UAS-kon FL1-2. sig.= 0.117
Fig. 3c: No Ebony in LOF of kon		Genotype	Number of VNCs	Mean±Std. Error/ SD	Skewness ± Std. Error	Kurtosis ± Std. Error	Kurtosis & Skewness		Levene's test	Welch ANOVA			post-hoc Games-Howel test to fixed control	Significant?	Summary
No. Ebony+ cells in abdominal VNC (T3 exit glia landmark). Counted with ImageJ-CellCounter		yw x UAS-konRNAi106680	8	86.125 ± 0.934/2.642	0.255 ± 0.752	-1.383 ± 1.481	normal	All together	Sig =0.000		df Between gropus = 3 / df Within gropus= 31	p=0
		repoGal4 > UAS-konRNAi106680	8	48.25 ± 5.744/ 16.246	-0.099 ± 0.752	-0.777 ± 1.481	normal				df Total=34		yw x UAS-konRNAi106680 vs repo>UAS-konRNAi106680. sig=0.001	yes	**
		elavGal4 > UAS-konRNAi106680	9	86.778 ± 1.31/ 3.93	0.118 ± 0.717	0.395 ± 1.400	normal				f= 21.381		yw x UAS-konRNAi106680 vs elav>UAS-konRNAi106680. sig=0.977	no	ns
		alrmGal4 > UAS-konRNAi106680	9	58.222 ± 6.034/ 18.102	0.581 ± 0.717	-1.474 ± 1.400	normal				Sig.= 0.000		yw x UAS-konRNAi106680 vs alrm>UAS-konRNAi106680. sig=0. 002	yes	**
											welch Sig.= 0.000
Fig. 4d:No. Ebony+ Pros+ cells in GOF of kon LOF of Pros		Genotype	Number of VNCs	Mean±Std. Error/ SD	Skewness ± Std. Error	Kurtosis ± Std. Error	Kurtosis & Skewness		Levene's test	Student t-test				Significant?	Summary
No. Ebony+ Pros+ IG Cells in abdominal VNC. Counted with ImageJ-CellCounter. Proliferating area defined by anti-pros stain was used as landmark for abdominal VNC.		prosSO44116	12	33,1667 ± 2.458/ 8,515	0,646 ± 0,637	0,212 ± 1,232	normal	all together	0.466		df= 19 / t= -3,686	p= 0,004		yes	**
		alrmGal4-UAS-konFL1-2; prosSO44116	9	50,333 ± 4,285/12,855	1,144 ± 0,717	2,422 ± 1,4	normal				Sig.(2-tailed)= 0,004
Fig. 4f: No. histone-YFP+ cells in GOF of kon		Genotype	Number of VNCs	Mean±Std. Error/ SD	Skewness ± Std. Error	Kurtosis ± Std. Error	Kurtosis & Skewness		Levene's test	Student t-test				Significant?	Summary
No. NP6520>histoneYFP cells in abdominal VNC (T3exit glia landmark). Counted with DeadEasy-Larval-Glia		NP6520>UAS-histone-YFP	10	57.7±1.7/5.375	-0.7± 0.687	-0.97± 1.334	normal	all together	0.144		df= 20 / t= -1.120	p= 0.276		no	ns
		NP6520>UAS-konFL1-2, UAS-histone-YFP	12	53.833± 1.013	0.378± 0.637	0.414± 1.232	normal				Sig.(2-tailed)= 0.276
Fig. 4g: Kon mRNA in pros GOF and LOF		Genotype	Number of replicates	Mean±Std. Error/ SD	Skewness					Student t-test				Significant?	Summary
qPCR measurments of Kon mRNA levels in L3 CNS of pros mutants, pros RNAi and pros over expression		OregonR	3	1 ± 0								p= 0.048		Yes	*
		prosviola1/prosso44116	3	0.463 ± 0.191/0.330	-0.09086			Oregon vs prosviola/prosso44116
		repoGal4 x Oregon	3	1 ± 0								p= 0.1114		No	ns
		repoGal4>UAS pros RNAi	3	0.807 ± 0.007/0.012				repoGal4 x Oregon vs repoGal4>UAS pros RNAi						No	ns
		repoGal4 x Oregon	3	1 ± 0								p=0.854
		repoG4, TubG80ts>UAS pros RNAi	3	1.06				repoGal4 x Oregon vs tubGal80ts, repoGal4>UAS pros RNAi							ns
		Oregon x UAS pros-k	3	1 ± 0						One Way ANOVA		p=0.0362
		alrmGal4> UAS-Pros-k	3	0.87± 0.173/0.3	0			Oregon x UAS-pros vs AlrmGal4-UAS-Pros					Oregon x UAS-pros vs AlrmGal4-UAS-Pros	No	ns
		repoGal4> UAS-Pros-k	3	0.453 ± 0.102/0.176	0.5856			Oregon x UAS-pros vs RepoGal4-UAS-Pros					Oregon x UAS-pros vs RepoGal4-UAS-Pros	Yes	*
Fig. 5a: No. Β-Gal+ IG cells in GOF of kon		Genotype	Number of VNCs	Mean±Std. Error/ SD	Skewness ± Std. Error	Kurtosis ± Std. Error	Kurtosis & Skewness		Levene's test	Student t-test				Significant?	Summary
No. bGal positive IG cells in abdominal VNC. Counted with ImageJ-CellCounter. Proliferating area defined by anti-bGal stain was used as landmark for abdominal VNC.		Su(h)lacZ	6	36.833 ± 1.447/3.545	0.084 ± 0.845	-0.289 ± 1.741	normal	All together	0.189		df= 8 / t= 5.284	p=0.001		yes	**
		Su(h)lacZ, repoG4>UAS-kon FL1-2	4	20 ± 3.317/6.633	1.096 ± 1.014	-0.050 ± 2.619	normal				Sig. (2-tailed)= 0.001
Fig.5b: No. repo>hisYFP cells in GOF of Notch combined with LOF of kon		Genotype	Number of VNCs	Mean±SD/Std. Error	Skewness ± Std. Error	Kurtosis ± Std. Error	Kurtosis & Skewness		Levene's test	Student t-test				Significant?	Summary
No. repo>hisYFP cells in Abdominal VNC (T3 exit glia landmark) counted with DeadEasy-Larval glia.		repoG4>UAS-NotchICD, UAS-histoneYFP	13	364.3846 ± 15.703 / 4.355	-0.486 ± 0.616	-0.583 ± 1.191	normal	All together	0.003		df=13.998 / t= -2.716	p= 0.017		yes	*
		repoG4>UAS-konRNAi, UAS-NotchICD, UAS-histoneYFP	13	406.923 ± 54.241 / 15.044	0.732 ± 0.616	0.470 ± 1.191	normal				Sig. (2-tailed)=0.017
Fig. 5c: Kon mRNA in Notch GOF and LOF		Genotype	Number of replicates	Mean±Std. Error/ SD	Kurtosis & Skewness					Student t-test			post-hoc Dunnett test to fixed control	Significant?	Summary
qPCR measurments of Kon mRNA levels in L3 CNS of Notch mutants and Notch over expression (NotchICD)		OregonR	3	1 ± 0								p= 0.0006		yes	***
		Notchts	3	0.237 ± 0.077/0.133	1732			Oregon vs Notchts
		Oregon x UAS-NotchICD	3	1 ± 0						One way ANOVA		p=0.0009
		alrmGal4> UAS-NotchICD	3	0.773± 0.038/0.067	-1056			Oregon x UAS NotchICD vs AlrmGal4> UAS-NotchICD					Oregon x UAS NotchICD vs AlrmGal4 - UAS-NotchICD	No	ns
		repo> UAS-NotchICD	3	1.603 ± 0.136/0.235	0.06381			Oregon x UAS NotchICD vs RepoGal4> UAS-NotchICD					Oregon x UAS NotchICD vs RepoGal4-UAS-NotchICD	yes	**
Fig. 5c: Kon mRNA in Notch LOF and Pros GOF and Notch GOF and Pros LOF larval CNS		Genotype	Number of replicates	Mean±Std. Error/ SD	Kurtosis & Skewness					One way ANOVA			post-hoc Dunnetts	Significant?	Summary
qPCR measurments of Kon mRNA levels in L3 CNS of Notch mutants with pros over expression and pros mutants with Notch over expression (NotchICD)		repoGal4 x Oregon	4	1 ± 0								p= 0.0036
		Notchts;repoGal4>pros-k	4	0.788 ± 0.088/0.176				repoGal4 x Oregon vs Notchts;repoGal4>pros						No	ns
		ProsS044116, repoGal4>NotchICD	3	1.63 ± 0.169/0.293				repoGal4 x Oregon vs ProsS044116 repoGal4>NotchICD						Yes	*
Fig.6b: Ratio Injury size/VNC size over time		Genotype	Number of VNCs		Skewness ± Std. Error	Kurtosis ± Std. Error	Kurtosis & Skewness		Levene's test	One Way ANOVA			post-hoc Bonferroni	Significant?	Summary
Ratio Injury size/VNC size over time		G9-1hour After Injury	11	0.1093 ± 0.0131/0.04342	0.866 ± 0.661	0.923 ± 1.279	normal	All together	0.44		df Between gropus = 3 / df Within gropus= 24	p=0	1h vs 4-5h Sig. = 0.295
		G9-4-5hours After Injury	6	0.1751 ± 0.0185/0.0453	1.256 ± 0.845	1.067 ± 1.741	normal				df Total=27		1h vs 24h Sig. = 0	yes	***
		G9-24hours After Injury	4	0.2850 ± 0.0594/0.1189	-0.721 ± 1.014	-0.20 ± 2.619	normal				f= 8.605		1h vs 48h Sig. = 1, 4-5h vs 24h Sig. = 0.071
		G9-48hours After Injury	7	0.1204 ± 0.0231/0.0611	1.152 ± 0.794	-0.891 ± 1.587	normal				Sig. = 0.000		24h vs 48h	yes	**
Fig.6c: No. Repo+BrdU+ cells in injured VNCs		Genotype	Number of VNCs	Mean±SD/Std. Error	Skewness ± Std. Error	Kurtosis ± Std. Error	Kurtosis & Skewness			Mann-Whitney U-test				Significant?	Summary
No. Repo+ BrdU+ cells with BrdU food 6 hours After Injury. Dissected 24 hours After Injury		G9-non Injured	8	8.125 ± 4.853 / 1.716	1.978 ± 0.752	4.051 ± 1.481	not normal	All together		U (Mann-Whitney)=1	Z= -2.546	p= 0.001		yes	**
		G9- Injured	7	29.571 ± 9.343 / 3.531	0.254 ± 0.794	0.136 ± 1.587	normal			W(Wilcoxon)= 37	Asymp. Sig(bilateral)=0.002 Exact. Sig [2*(Unilateral ) Sig.=0.001
Fig. 7a: Kon mRNA in injury Larval CNS		Genotype	Number of replicates	Mean±Std. Error/ SD	Kurtosis & Skewness					One Way ANOVA			post-hoc Sidak test	Significant?	Summary
qPCR measurments of Kon mRNA levels after injury with age matched non injured controls (L3 CNS)		G9 Non injured 5-7hrs	3	1 ± 0								p= 0.0052
		G9 Injured 5-7hrs	3	2.727 ± 0.286/0.496	-1578			G9 Non-injured 5-7hrs vs G9 Injured 5-7hrs					G9 Non-injured 5-7hrs vs G9 Injured 5-7hrs	Yes	**
		G9 Non injured 24hrs	3	1 ± 0
		G9 Injured 24hrs	3	1.820 ± 0.252/0.436	-1064			G9 Non-injured 24hrs vs G9 injured 24hrs					G9 Non-injured 24hrs vs G9 injured 24hrs	No	ns
Fig. 7d: Kon mRNA in NotchTS mutants 5-7hrs after injury Larval CNS		Genotype	Number of replicates	Mean±Std. Error/ SD	Kurtosis & Skewness					One Way ANOVA			post-hoc Sidaks test	Significant?	Summary
qPCR measurments of Kon mRNA levels in NotchTS mutants after injury with age matched non injured controls (L3 CNS)		G9 Non injured 5-7hrs	4	1 ± 0								p= 0.0001
		G9 Injured 5-7hrs	4	3.345 ± 0.466/0.933				G9 Non-injured 5-7hrs vs G9 Injured 5-7hrs					G9 Non-injured 5-7hrs vs G9 Injured 5-7hrs	Yes	***
		G9, NotchTS Non injured 5-7hrs	4	1 ± 0
		G9, NotchTS Injured 5-7hrs	4	1.948 ± 0.135/0.271				G9 Notchts Non-injured 24hrs vs G9 Notchts injured 24hrs					G9, notch TS Non-injured 24hrs vs G9, NotchTS injured 24hrs	Yes	***
Fig. 7d: Kon mRNA 24hours after injurys injury Larval CNS with over expression of Cactus in glia		Genotype	Number of replicates	Mean±Std. Error/ SD	Kurtosis & Skewness					Student t-test			t	Significant?	Summary
qPCR measurments of Kon mRNA levels 24 hours after injury with induction of Cactus with age matched non injured controls (L3 CNS)		G9; repoGAL4, TubGal80ts> UAS Cactus Non injured 24hrs	3	1 ± 0								p= 0.0892
		G9; repoGAL4, TubGal80ts> UAS Cactus Injured 24hrs	3	0.730 ± 0.140/0.2425				G9;repoGAL4tubGal80ts UAS Cactus Non injured 24hrs vs G9;repoGAL4tubGal80ts UAS Cactus Injured 24hrs							ns
Fig.7e: Kon levels affect Injury size progression		Genotype	Number of VNCs	Mean±Std. Error/ SD	Skewness ± Std. Error	Kurtosis ± Std. Error	Kurtosis & Skewness			Kruskal-Wallis			Kruskal -Wallis	Significant?	Summary
Ratio Injury size/VNC size at different time points after injury in Controls, LOF of kon, GOF of kon and transient OE of kon		G9, alrmG4 x Oregon 4-5h After Injury	10	0.088 ± 0.015/ 0.047	0.799 ± 0.687	0.147 ± 1.334	normal	All together				p=0.000		yes	***
		G9, alrmG4 x Oregon 24h After Injury	8	0.121 ± 0.032/ 0.091	0.320 ± 0.752	-1.758 ± 1.481	normal
		G9, alrmG4 x Oregon 48h After Injury	11	0.063 ± 0.015/ 0.049	2.157 ± 0.661	4.903 ± 1.279	Not normal	G9,alrmG4 x Oregon After Injury				p=0.2598		no	ns
		G9, alrmG4>U-konRNAi106680 4-5h After Injury	12	0.105 ± 0.012/ 0.041	0.552 ± 0.637	-0.439 ± 1.232	normal
		G9, alrmG4>U-konRNAi106680 24h After Injury	11	0.179 ± 0.026/ 0.087	-0.266 ± 0.661	-0.595 ± 1.279	normal
		G9, alrmG4>U-konRNAi106680 48h After Injury	15	0.134 ± 0.029/ 0.111	1.126 ± 0.580	0.244 ± 1.121	Not normal	G9,alrmG4>U-konRNAi106680 After Injury				p=0.1111		no	ns
		G9, alrmG4>U-kon-FL1-2 4-5h After Injury	12	0.098 ± 0.016/ 0.055	0.344 ± 0.637	-1.048 ± 1.232	normal
		G9, alrmG4>U-kon-FL1-2 24h After Injury	11	0.049 ± 0.012/ 0.041	2.156 ± 0.661	5.467 ± 1.279	Not normal
		G9, alrmG4>U-kon-FL1-2 48h After Injury	11	0.032 ± 0.008/ 0.028	2.698 ± 0.661	7.949 ± 1.279	Not normal	G9,alrmG4>U-kon-FL1-2 After Injury				p=0.0026		yes	**
		G9, alrmG8tubG80ts>UAS-konFL1-2 4-5h After injury	20	0.1187 ± 0.0132 / 0.0499	-0.184 ± 0.512	-1.251 ± 0.992	normal
		G9, alrmG8tubG80ts>UAS-konFL1-2 24h After injury	12	0.0856 ± 0.0082 / 0.0285	0.978 ± 0.637	0.584 ± 1.232	normal
		G9, alrmG8tubG80ts>UAS-konFL1-2 48h After injury	17	0.0281 ± 0.0035 / 0.0144	-0.315 ± 0.55	-0.844 ± 1.063	normal	G9-alrmG8tubG80ts>UAS-konFL1-2				p=0.000		yes	***
Supplementary Fig. 2: No. Pros Positive Cells in IG in GOF and LOF kon		Genotype	Number of VNCs	Mean±Std. Error/ SD	Skewness ± Std. Error	Kurtosis ± Std. Error	Kurtosis & Skewness		Levene's test	Student t-test			post-hoc Dunn test to fixed control	Significant?	Summary
No. Pros+ IG Cells in abdominal VNC. Counted with ImageJ-CellCounter. Proliferating area defined by anti-pros stain was used as landmark for abdominal VNC.		alrmG4>UAS-FlyBow1.1	21	64.333 ± 0.626/ 2.869	-0.497 ± 0.501	0.166 ± 0.972	normal	All together	0.027		df=5.395 / t= 2.492	p= 0.019
		alrmG4>UAS-FlyBow1.1, U-konRNAi106680	10	60.600 ± 1.752/ 5.542	-0.682 ± 0.687	0.019 ± 1.334	normal				Sig. (2-tailed)=0.019		alrmG4>UAS-FlyBow1.1 vs alrmG4>U-FlyBow1.1. U-konRNAi106680	yes	*

## Sheet: Sheet2
Oregon x UAS pros-k	3	1 ± 0						One Way ANOVA		P = 0.0362
alrmGal4> UAS-Pros-k	3	0.87± 0.173/0.3	0			Oregon x UAS-pros vs AlrmGal4-UAS-Pros					Oregon x UAS-pros vs AlrmGal4-UAS-Pros	No	ns
repoGal4> UAS-Pros-k	3	0.453 ± 0.102/0.176	0.5856			Oregon x UAS-pros vs RepoGal4-UAS-Pros					Oregon x UAS-pros vs RepoGal4-UAS-Pros	Yes	*
